# Supplementary material for: Multiphase Partitioning of Estrogens in a River Impacted by Feedlot Wastewater Discharge
Source: Toxics. 2024 Sep 14;12(9):671. doi: 10.3390/toxics12090671 (PMC11436132; doi:10.3390/toxics12090671)
Supplement: Supplementary file 1 [file toxics-12-00671-s001.zip]

Archive with 1 entries (1 files):
- toxics-3137327-supplementary.pdf
